# Supplementary material for: Stable Dietary Ora-Curcumin Formulation Protects from Experimental Colitis and Colorectal Cancer
Source: Cells. 2024 Jun 1;13(11):957. doi: 10.3390/cells13110957 (PMC11172195; doi:10.3390/cells13110957)
Supplement: Supplementary file 1 [file cells-13-00957-s001.zip]

Archive with 1 entries (1 files):
- cells-2994333-supplementary.pdf
